# Supplementary material for: Chronic IL-1 Exposure Attenuates RELA- and STAT3-Dependent Synergistic Cytokine Signaling in Prostate Cancer Cell Lines
Source: Cancers (Basel). 2025 Nov 26;17(23):3778. doi: 10.3390/cancers17233778 (PMC12691196; doi:10.3390/cancers17233778)
Supplement: Supplementary file 1 [file cancers-17-03778-s001.zip]

Archive with 2 entries (2 files):
- cancers-3991036-File S1.pdf
- cancers-3991036-supplementary.pdf
